# Supplementary material for: Combining Different Natural Plant Extracts to Stabilize the Antioxidative Activity of Dragon’s Blood
Source: Life (Basel). 2024 Jun 21;14(7):786. doi: 10.3390/life14070786 (PMC11277873; doi:10.3390/life14070786)
Supplement: Supplementary file 1 [file life-14-00786-s001.zip]

Archive with 1 entries (1 files):
- life-2999011-supplementary.pdf
